# Supplementary material for: The iron-modulating hormone hepcidin is upregulated and associated with poor survival outcomes in renal clear cell carcinoma
Source: Front Pharmacol. 2022 Dec 2;13:1080055. doi: 10.3389/fphar.2022.1080055 (PMC9757070; doi:10.3389/fphar.2022.1080055)
Supplement: Supplementary file 1 [file Table2.xlsx]

## Sheet: Table S2
	Table S2. Relationship of HAMP expression with clinicopathological parameters in pRCC patients
	Characteristic	Low HAMP	High HAMP	p	statistic	method
	n	144	145
	Clinical T stage, n (%)			0.712		Fisher.test
	T1	72 (35.8%)	67 (33.3%)
	T2	16 (8%)	10 (5%)
	T3	18 (9%)	17 (8.5%)
	T4	1 (0.5%)	0 (0%)
	Clinical N stage, n (%)			0.305		Fisher.test
	N0	71 (46.4%)	61 (39.9%)
	N1	8 (5.2%)	11 (7.2%)
	N2	2 (1.3%)	0 (0%)
	Clinical M stage, n (%)			0.502		Fisher.test
	M0	103 (49.3%)	97 (46.4%)
	M1	6 (2.9%)	3 (1.4%)
	Pathologic stage, n (%)			0.727	1.31	Chisq.test
	Stage I	85 (32.7%)	87 (33.5%)
	Stage II	13 (5%)	9 (3.5%)
	Stage III	25 (9.6%)	26 (10%)
	Stage IV	9 (3.5%)	6 (2.3%)
	Gender, n (%)			0.404	0.7	Chisq.test
	Female	42 (14.5%)	35 (12.1%)
	Male	102 (35.3%)	110 (38.1%)
	Hemoglobin, n (%)			0.209		Fisher.test
	Elevated	1 (0.5%)	0 (0%)
	Low	46 (22.1%)	49 (23.6%)
	Normal	65 (31.2%)	47 (22.6%)
	OS event, n (%)			0.890	0.02	Chisq.test
	Alive	123 (42.6%)	122 (42.2%)
	Dead	21 (7.3%)	23 (8%)
	DSS event, n (%)			0.888	0.02	Chisq.test
	Alive	129 (45.3%)	128 (44.9%)
	Dead	15 (5.3%)	13 (4.6%)
	PFI event, n (%)			0.681	0.17	Chisq.test
	Alive	117 (40.5%)	114 (39.4%)
	Dead	27 (9.3%)	31 (10.7%)
	Age, mean ± SD	62.13 ± 12	61.02 ± 11.81	0.430	0.79	T test
