# Supplementary material for: The iron-modulating hormone hepcidin is upregulated and associated with poor survival outcomes in renal clear cell carcinoma
Source: Front Pharmacol. 2022 Dec 2;13:1080055. doi: 10.3389/fphar.2022.1080055 (PMC9757070; doi:10.3389/fphar.2022.1080055)
Supplement: Supplementary file 2 [file Table3.xlsx]

## Sheet: Table S3
	Table S3. Relationship of HAMP expression with clinicopathological parameters in ChRCC patients
	Characteristic	Low HAMP	High HAMP	p	statistic	method
	n	32	33
	T stage, n (%)			0.054		Fisher.test
	T1	7 (10.8%)	13 (20%)
	T2	12 (18.5%)	13 (20%)
	T3	13 (20%)	5 (7.7%)
	T4	0 (0%)	2 (3.1%)
	N stage, n (%)			1.000		Fisher.test
	N0	21 (47.7%)	18 (40.9%)
	N1	2 (4.5%)	1 (2.3%)
	N2	1 (2.3%)	1 (2.3%)
	M stage, n (%)			1.000		Fisher.test
	M0	23 (63.9%)	11 (30.6%)
	M1	1 (2.8%)	1 (2.8%)
	Pathologic stage, n (%)			0.073		Fisher.test
	Stage I	7 (10.8%)	13 (20%)
	Stage II	12 (18.5%)	13 (20%)
	Stage III	11 (16.9%)	3 (4.6%)
	Stage IV	2 (3.1%)	4 (6.2%)
	Gender, n (%)			0.244	1.36	Chisq.test
	Female	10 (15.4%)	16 (24.6%)
	Male	22 (33.8%)	17 (26.2%)
	Hemoglobin, n (%)			0.468	0.53	Chisq.test
	Low	16 (31.4%)	13 (25.5%)
	Normal	9 (17.6%)	13 (25.5%)
	OS event, n (%)			1.000		Fisher.test
	Alive	27 (41.5%)	28 (43.1%)
	Dead	5 (7.7%)	5 (7.7%)
	DSS event, n (%)			1.000		Fisher.test
	Alive	28 (43.1%)	29 (44.6%)
	Dead	4 (6.2%)	4 (6.2%)
	PFI event, n (%)			0.794	0.07	Chisq.test
	Alive	27 (41.5%)	26 (40%)
	Dead	5 (7.7%)	7 (10.8%)
	Age, mean ± SD	52.03 ± 14.91	51.73 ± 13.5	0.932	0.09	T test
