# Supplementary material for: The iron-modulating hormone hepcidin is upregulated and associated with poor survival outcomes in renal clear cell carcinoma
Source: Front Pharmacol. 2022 Dec 2;13:1080055. doi: 10.3389/fphar.2022.1080055 (PMC9757070; doi:10.3389/fphar.2022.1080055)
Supplement: Supplementary file 7 [file Table1.xlsx]

## Sheet: Table S1
Gene Symbol	Gene Full Name	tumor vs normal	T3-T4 vs T1-T2	N1 vs N0	M1 vs M0	pT3-T4 vs pT1-T2	G3-G4 vs G1-G2	PFI	OS	DSS
ABCB6	ATP-binding cassette, sub-family B (MDR/TAP), member 6	***	ns	ns	ns	ns	ns	ns	ns	ns
ABCG2	ATP-binding cassette, sub-family G (WHITE), member 2	***	***	***	***	***	***	***	***	***
ACO1	Aconitase 1, soluble	***	*	ns	ns	**	ns	**	***	***
ACO2	Aconitase 2	***	***	ns	**	***	**	***	***	***
ALAD	Aminolevulinate dehydratase	***	***	ns	***	***	***	***	***	***
ALAS1	Aminolevulinate, delta-, synthase 1	***	**	ns	ns	***	ns	***	**	***
ALAS2	Aminolevulinate, delta-, synthase 2	ns	ns	*	ns	ns	ns	ns	ns	ns
CD163	CD163	***	ns	ns	ns	ns	ns	ns	ns	ns
CD44	CD44	***	*	**	ns	ns	*	*	**	***
CIAO1	Cytosolic iron-sulfur protein assembly 1 homolog	*	ns	ns	ns	*	*	*	**	***
CIAO3	Nuclear prelamin A recognition factor-like/CIAO3	***	ns	ns	ns	ns	ns	ns	ns	ns
CP	Ceruloplasmin (ferroxidase)	***	ns	ns	ns	ns	*	**	ns	*
CYBRD1	Cytochrome b reductase 1	***	ns	ns	ns	ns	**	ns	ns	ns
EPAS1	Endothelial PAS domain protein 1	***	***	*	***	***	***	***	***	***
FBXL5	F-box and leucine-rich repeat protein 5	***	*	***	***	***	***	***	***	***
FECH	Ferrochelatase (protoporphyria)	***	***	ns	**	***	***	***	***	***
FLVCR1	Feline leukemia virus subgroup C cellular receptor 1	***	ns	ns	ns	ns	*	ns	ns	ns
FLVCR2	FLVCR heme transporter 2	***	ns	ns	ns	ns	ns	***	**	**
FTH1	Ferritin, heavy polypeptide 1	***	ns	ns	ns	ns	ns	ns	ns	ns
FTL	Ferritin, light polypeptide	*	***	ns	*	***	***	*	ns	*
FXN	Frataxin	***	**	ns	ns	***	ns	**	**	**
HAMP	Hepcidin antimicrobial peptide	***	***	***	***	***	***	***	***	***
HEPH	Hephaestin	ns	*	ns	**	*	ns	**	**	**
HFE	Hemochromatosis	***	**	ns	ns	**	**	*	**	***
HIF1A	Hypoxia inducible factor 1, alpha subunit	***	ns	ns	ns	**	*	ns	ns	ns
HIF1AN	Hypoxia inducible factor 1, alpha subunit inhibitor	ns	***	ns	ns	***	***	***	***	***
HJV	Hemochromatosis type 2 (juvenile)	ns	*	ns	ns	**	ns	*	**	**
HMBS	Hydroxymethylbilane synthase	**	*	***	***	**	***	**	***	***
HMOX1	Heme oxygenase (decycling) 1	***	ns	ns	*	ns	ns	**	***	***
HMOX2	Heme oxygenase (decycling) 2	ns	ns	ns	ns	ns	ns	ns	ns	ns
HP	Haptoglobin	***	***	*	ns	***	***	***	***	***
HPX	Hemopexin	***	**	ns	*	***	ns	**	***	***
IREB2	Iron-responsive element binding protein 2	ns	***	ns	**	***	***	***	***	***
ISCA1	Iron-sulfur cluster assembly 1 homolog	***	***	ns	***	***	***	***	***	***
ISCA2	Iron-sulfur cluster assembly 2 homolog	***	***	**	*	***	***	***	***	***
ISCU	Iron-sulfur cluster scaffold homolog	***	***	ns	ns	**	*	**	*	***
LCN2	Lipocalin 2	***	ns	*	ns	ns	ns	ns	**	*
LRP1	LDL receptor related protein 1	***	ns	ns	ns	ns	ns	ns	ns	ns
LRP2	LDL receptor related protein 2	**	**	*	**	***	**	***	***	***
LTF	Lactotransferrin	***	***	ns	**	***	**	***	***	***
MELTF	melanotransferrin	***	***	***	***	***	***	***	***	***
MON1A	MON1 homolog A	***	ns	ns	ns	*	*	ns	ns	ns
MTF1	Metal-regulatory transcription factor 1	**	**	ns	ns	***	***	***	***	***
NFS1	NFS1 nitrogen fixation 1 homolog	***	*	ns	ns	*	ns	**	**	**
NFU1	NFU1 iron-sulfur cluster scaffold homolog	ns	*	**	ns	**	***	***	***	***
PPOX	Protoporphyrinogen oxidase	***	ns	ns	ns	ns	ns	ns	ns	ns
SCARA5	Scavenger receptor class A, member 5 (putative)	***	***	*	ns	***	ns	*	*	*
SFXN1	Sideroflexin 1	***	*	ns	ns	*	ns	***	***	***
SFXN2	Sideroflexin 2	***	***	ns	***	***	***	***	***	***
SFXN3	Sideroflexin 3	***	*	ns	ns	ns	*	ns	*	ns
SFXN4	Sideroflexin 4	***	ns	ns	ns	*	***	***	***	***
SFXN5	Sideroflexin 5	***	ns	ns	ns	ns	ns	ns	ns	ns
SLC11A2	Solute carrier family 11 (proton-coupled divalent metal ion transporters), member 2	***	ns	ns	ns	*	**	**	*	**
SLC22A17	Solute carrier family 22, member 17	**	ns	ns	ns	ns	ns	ns	ns	ns
SLC25A28	Solute carrier family 25, member 28	***	ns	ns	ns	ns	ns	ns	ns	ns
SLC25A37	Solute carrier family 25, member 37	***	ns	ns	ns	ns	ns	ns	***	**
SLC39A14	Solute carrier family 39 (zinc transporter), member 14	***	*	ns	ns	*	ns	*	ns	ns
SLC39A8	Solute carrier family 39 (zinc transporter), member 8	*	***	ns	**	***	***	***	***	***
SLC40A1	Solute carrier family 40 (iron-regulated transporter), member 1 (Feroportin)	*	***	ns	***	***	***	***	***	***
SLC46A1	solute carrier family 46 member 1	ns	***	ns	**	***	**	***	***	***
SLC48A1	solute carrier family 48 member 1	***	***	ns	**	***	*	***	**	***
STEAP1	Six transmembrane epithelial antigen of the prostate 1	*	ns	ns	ns	ns	*	**	*	**
STEAP2	Six transmembrane epithelial antigen of the prostate 2	***	***	*	**	***	***	***	***	***
STEAP3	STEAP family member 3	*	***	***	***	***	***	***	***	***
STEAP4	STEAP family member 4	***	*	ns	ns	***	***	**	ns	*
TF	transferrin	***	**	ns	ns	*	ns	**	***	**
TFR2	Transferrin receptor 2	***	ns	ns	ns	ns	ns	ns	*	**
TFRC	Transferrin receptor (p90, CD71)	ns	ns	ns	ns	ns	**	ns	ns	ns
TMPRSS6	Transmembrane protease, serine 6	***	**	ns	**	***	**	ns	***	***
UROD	Uroporphyrinogen decarboxylase	***	ns	ns	ns	ns	ns	ns	*	ns
UROS	Uroporphyrinogen III synthase	***	ns	ns	**	ns	*	ns	ns	ns
